# Supplementary material for: Novel Antifungal Pyridine Alkaloids from Endophytic Fungus Penicillium citrinum VDL118
Source: J Fungi (Basel). 2026 Apr 20;12(4):296. doi: 10.3390/jof12040296 (PMC13117981; doi:10.3390/jof12040296)
Supplement: Supplementary file 1 [file jof-12-00296-s001.zip]

Archive with 1 entries (1 files):
- jof-4210969-supplementary.pdf
